# Supplementary material for: Lipidic Formulations Inspired by COVID Vaccines as Smart Coatings to Enhance Nanoparticle-Based Cancer Therapy
Source: Nanomaterials (Basel). 2023 Aug 3;13(15):2250. doi: 10.3390/nano13152250 (PMC10420688; doi:10.3390/nano13152250)
Supplement: Supplementary file 1 [file nanomaterials-13-02250-s001.zip]

Archive with 1 entries (1 files):
- nanomaterials-2488578-supplementary.pdf
